# Supplementary material for: Incidence and Risk Factors for 30-Day Readmission after Inpatient Chemotherapy among Acute Lymphoblastic Leukemia Patients
Source: Healthcare (Basel). 2020 Oct 14;8(4):401. doi: 10.3390/healthcare8040401 (PMC7720128; doi:10.3390/healthcare8040401)
Supplement: Supplementary file 1 [file healthcare-08-00401-s001.zip]

Archive with 1 entries (1 files):
- healthcare-920667-supplementary.docx
